# Supplementary material for: Can Novel Management Practice Improve Soil and Environmental Quality and Sustain Crop Yield Simultaneously?
Source: PLoS One. 2016 Feb 17;11(2):e0149005. doi: 10.1371/journal.pone.0149005 (PMC4757530; doi:10.1371/journal.pone.0149005)
Supplement: S1 Table — (XLSX) [file pone.0149005.s001.xlsx]

## Sheet: Sheet1
Soil C and N for eastern Montana
CTB-F = traditional management practice, NTB-P = novel management practice
CP = crop, N rate = N fertilization rate; Rep = replication
ToTN = soil total N, NO3 = soil total NO3-N, and SOC = Soil organic C.
PLOT	CS	CP	NRATE	DEPTH	Year	REP	TOTN	NO3	SOC
				cm			Mg N/ha	kg N/ha	Mg C/ha
104	CTB-F	Fallow	0	0-120	2008	1	17.9	78.8	184.5
104	CTB-F	Fallow	40	0-120	2008	1	17.94	93.5	122.5
104	CTB-F	Fallow	80	0-120	2008	1	16.29	106.3	210
104	CTB-F	Fallow	120	0-120	2008	1	16.92	138.6	223.9
108	CTB-F	Barley	0	0-120	2008	1	18.91	80.5	152.1
108	CTB-F	Barley	40	0-120	2008	1	19.91	132.2	189.5
108	CTB-F	Barley	80	0-120	2008	1	17.86	170.6	147
108	CTB-F	Barley	120	0-120	2008	1	19.73	290.2	162.5
206	CTB-F	Barley	0	0-120	2008	2	15.31	78	141.4
206	CTB-F	Barley	40	0-120	2008	2	18.04	174.7	178.5
206	CTB-F	Barley	80	0-120	2008	2	17.55	176.6	133.3
206	CTB-F	Barley	120	0-120	2008	2	15.99	189.6	123.6
207	CTB-F	Fallow	0	0-120	2008	2	17.63	97.9	166.9
207	CTB-F	Fallow	40	0-120	2008	2	16.03	84.6	170.3
207	CTB-F	Fallow	80	0-120	2008	2	19.13	158.4	174.5
207	CTB-F	Fallow	120	0-120	2008	2	17.46	172.4	131.6
301	CTB-F	Barley	0	0-120	2008	3	14.23	103.8	126.7
301	CTB-F	Barley	40	0-120	2008	3	14.09	106.6	201.4
301	CTB-F	Barley	80	0-120	2008	3	15.86	172.2	197.3
301	CTB-F	Barley	120	0-120	2008	3	16.99	242.2	234.4
308	CTB-F	Fallow	0	0-120	2008	3	18.51	110.9	90.8
308	CTB-F	Fallow	40	0-120	2008	3		138
308	CTB-F	Fallow	80	0-120	2008	3	16.85	173.5	163.5
308	CTB-F	Fallow	120	0-120	2008	3	19.07	156.9	200.3
104	CTB-F	Barley	0	0-120	2009	1	16.23	34.6	195.3
104	CTB-F	Barley	40	0-120	2009	1	15.65	25.9	160.8
104	CTB-F	Barley	80	0-120	2009	1	14.98	94.5	206.1
104	CTB-F	Barley	120	0-120	2009	1	14.65	93.6	229.2
108	CTB-F	Fallow	0	0-120	2009	1	20.3	177.9	184.3
108	CTB-F	Fallow	40	0-120	2009	1	18.93	187.6	167.1
108	CTB-F	Fallow	80	0-120	2009	1	19.86	357.9	155.5
108	CTB-F	Fallow	120	0-120	2009	1	20.17	322.8	157.6
206	CTB-F	Fallow	0	0-120	2009	2	16.69	144.2	168.1
206	CTB-F	Fallow	40	0-120	2009	2	17.71	183.9	201.8
206	CTB-F	Fallow	80	0-120	2009	2	17.37	124.8	148.3
206	CTB-F	Fallow	120	0-120	2009	2	16.79	46.8	147.6
207	CTB-F	Barley	0	0-120	2009	2	15.96	52.5	171.2
207	CTB-F	Barley	40	0-120	2009	2	15.78	36.3	161.7
207	CTB-F	Barley	80	0-120	2009	2	16.51	49.4	160.5
207	CTB-F	Barley	120	0-120	2009	2	16.6	87.9	176.3
301	CTB-F	Fallow	0	0-120	2009	3	14.97	183.2	209.2
301	CTB-F	Fallow	40	0-120	2009	3	14.87	157.2	204.2
301	CTB-F	Fallow	80	0-120	2009	3	14.86	222.6	145.4
301	CTB-F	Fallow	120	0-120	2009	3	17.78	342.4	203.5
308	CTB-F	Barley	0	0-120	2009	3	13.77	59.5	127.3
308	CTB-F	Barley	40	0-120	2009	3	13.49	328	106.7
308	CTB-F	Barley	80	0-120	2009	3	15.28	80.8	168.3
308	CTB-F	Barley	120	0-120	2009	3	15.17	140.4	179.1
104	CTB-F	Barley	0	0-120	2010	1	24.83	122.8	212.7
104	CTB-F	Barley	40	0-120	2010	1	27.38	110.9	192.6
104	CTB-F	Barley	80	0-120	2010	1	13.5	144.4	194.3
104	CTB-F	Barley	120	0-120	2010	1	13.13	136.6	219.8
108	CTB-F	Fallow	0	0-120	2010	1	13.19	58.4	162.7
108	CTB-F	Fallow	40	0-120	2010	1	12.98	58.2	176.7
108	CTB-F	Fallow	80	0-120	2010	1	12.12	91.2	178.5
108	CTB-F	Fallow	120	0-120	2010	1	12.65	130.6	201.7
206	CTB-F	Fallow	0	0-120	2010	2	12.37	50.2	224.4
206	CTB-F	Fallow	40	0-120	2010	2	13.27	59.5	220.8
206	CTB-F	Fallow	80	0-120	2010	2	11.77	81.2	152.5
206	CTB-F	Fallow	120	0-120	2010	2	12.18	84.8	155.5
207	CTB-F	Barley	0	0-120	2010	2	12.61	112.5	161.7
207	CTB-F	Barley	40	0-120	2010	2	12.27	111.1	156.5
207	CTB-F	Barley	80	0-120	2010	2	12.83	134.4	182.2
207	CTB-F	Barley	120	0-120	2010	2	11.63	143.4	147.6
301	CTB-F	Fallow	0	0-120	2010	3	15.75	56.9	162
301	CTB-F	Fallow	40	0-120	2010	3	14.59	69.3	188.6
301	CTB-F	Fallow	80	0-120	2010	3	10.78	61.8	213.1
301	CTB-F	Fallow	120	0-120	2010	3	13.87	131.5	214.7
308	CTB-F	Barley	0	0-120	2010	3	13.24	109.7	125
308	CTB-F	Barley	40	0-120	2010	3	13.64	277	140.5
308	CTB-F	Barley	80	0-120	2010	3	13.78	102.1	162.9
308	CTB-F	Barley	120	0-120	2010	3	14.28	162.2	182.5
104	CTB-F	Barley	0	0-120	2011	1	15.97	77.8	175.9
104	CTB-F	Barley	40	0-120	2011	1	15.5	67	169.4
104	CTB-F	Barley	80	0-120	2011	1	15.61	124.7	200.7
104	CTB-F	Barley	120	0-120	2011	1	14.9	117.6	220.2
108	CTB-F	Fallow	0	0-120	2011	1	17.94	103.8	191.5
108	CTB-F	Fallow	40	0-120	2011	1	18.71	94.5	156.1
108	CTB-F	Fallow	80	0-120	2011	1	19.12	132.9	195.3
108	CTB-F	Fallow	120	0-120	2011	1	17.54	98	164.8
206	CTB-F	Fallow	0	0-120	2011	2
206	CTB-F	Fallow	40	0-120	2011	2	16.78	89.2	181
206	CTB-F	Fallow	80	0-120	2011	2	17.31	92.8	146.5
206	CTB-F	Fallow	120	0-120	2011	2	17.74	84.1	155.1
207	CTB-F	Barley	0	0-120	2011	2	15.7	60.2	180.3
207	CTB-F	Barley	40	0-120	2011	2	16.75	73.5	184.2
207	CTB-F	Barley	80	0-120	2011	2	18.64	85	173.7
207	CTB-F	Barley	120	0-120	2011	2	16.51	97	154
301	CTB-F	Fallow	0	0-120	2011	3	13.85	103.6	157.3
301	CTB-F	Fallow	40	0-120	2011	3	13.91	110.7	167.1
301	CTB-F	Fallow	80	0-120	2011	3	13.35	84.4	169.4
301	CTB-F	Fallow	120	0-120	2011	3	13.77	147.8	187.2
308	CTB-F	Barley	0	0-120	2011	3	15.61	58.4	145.1
308	CTB-F	Barley	40	0-120	2011	3	14.85	113.2	111
308	CTB-F	Barley	80	0-120	2011	3	14.92	105.5	144.8
308	CTB-F	Barley	120	0-120	2011	3	16.28	117.2	178.6
102	NTB-P	Pea	0	0-120	2008	1	17.43	59.2	162.3
102	NTB-P	Pea	40	0-120	2008	1	18.24	61.1	167.5
102	NTB-P	Pea	80	0-120	2008	1	17.24	75.1	232
102	NTB-P	Pea	120	0-120	2008	1	17.68	129.4	210.3
106	NTB-P	Barley	0	0-120	2008	1	18.65	67.5	125.4
106	NTB-P	Barley	40	0-120	2008	1	18.84	84	182.6
106	NTB-P	Barley	80	0-120	2008	1	16.06	167.9	194.1
106	NTB-P	Barley	120	0-120	2008	1	18.56	205.9	177
201	NTB-P	Pea	0	0-120	2008	2	19.86	50.6	154.5
201	NTB-P	Pea	40	0-120	2008	2	18.59	49.9	189.9
201	NTB-P	Pea	80	0-120	2008	2	19.59	64.1	173
201	NTB-P	Pea	120	0-120	2008	2		83.8
202	NTB-P	Barley	0	0-120	2008	2	16.38	69.8	142.8
202	NTB-P	Barley	40	0-120	2008	2	16.98	79.1	168.3
202	NTB-P	Barley	80	0-120	2008	2	19.2	162	120.7
202	NTB-P	Barley	120	0-120	2008	2	16.31	168.3	142.5
302	NTB-P	Pea	0	0-120	2008	3	14.97	45.7	201.4
302	NTB-P	Pea	40	0-120	2008	3	15.06	47.7	232.1
302	NTB-P	Pea	80	0-120	2008	3	15.44	64	220.3
302	NTB-P	Pea	120	0-120	2008	3	14.97	67.9	204.5
304	NTB-P	Barley	0	0-120	2008	3	16.64	46.3	197.4
304	NTB-P	Barley	40	0-120	2008	3	15.38	103.5	192.4
304	NTB-P	Barley	80	0-120	2008	3	16.95	127.1	193.5
304	NTB-P	Barley	120	0-120	2008	3	16.68	166.9	196.4
102	NTB-P	Barley	0	0-120	2009	1	17.84	26.5	166.1
102	NTB-P	Barley	40	0-120	2009	1	18.13	45.6	178.4
102	NTB-P	Barley	80	0-120	2009	1	17.36	61.7	224.8
102	NTB-P	Barley	120	0-120	2009	1	17.69	108.8	224.8
106	NTB-P	Pea	0	0-120	2009	1	15.23	37.7	149
106	NTB-P	Pea	40	0-120	2009	1	14.66	47.4	190
106	NTB-P	Pea	80	0-120	2009	1	14.54	87.9	184
106	NTB-P	Pea	120	0-120	2009	1	15.09	63.4	215.9
201	NTB-P	Barley	0	0-120	2009	2	19.44	28.8	150.6
201	NTB-P	Barley	40	0-120	2009	2	19.84	32.3	208.5
201	NTB-P	Barley	80	0-120	2009	2	20.49	60.5	173.6
201	NTB-P	Barley	120	0-120	2009	2	18.21	65.3	184.1
202	NTB-P	Pea	0	0-120	2009	2	17.75	43.9	156.9
202	NTB-P	Pea	40	0-120	2009	2	16.59	62	206.2
202	NTB-P	Pea	80	0-120	2009	2	17.12	55	134.6
202	NTB-P	Pea	120	0-120	2009	2	16.38	66	191.9
302	NTB-P	Barley	0	0-120	2009	3	14.01	29.4	233.2
302	NTB-P	Barley	40	0-120	2009	3	16.14	30.7	242
302	NTB-P	Barley	80	0-120	2009	3	16.21	62.5	220.1
302	NTB-P	Barley	120	0-120	2009	3	15.18	68.1	220.5
304	NTB-P	Pea	0	0-120	2009	3	14.5	31.3	208.8
304	NTB-P	Pea	40	0-120	2009	3	15.79	38.3	209.9
304	NTB-P	Pea	80	0-120	2009	3	16.95	60.9	196.6
304	NTB-P	Pea	120	0-120	2009	3	17.62	56.7	221.3
102	NTB-P	Barley	0	0-120	2010	1	15.04	53.6	179
102	NTB-P	Barley	40	0-120	2010	1	14.51	79.3	203.4
102	NTB-P	Barley	80	0-120	2010	1	13.49	59.1	239.8
102	NTB-P	Barley	120	0-120	2010	1	14.15	109.3	223.3
106	NTB-P	Pea	0	0-120	2010	1	14.53	35.4	167.6
106	NTB-P	Pea	40	0-120	2010	1	16.02	52.4	196.5
106	NTB-P	Pea	80	0-120	2010	1	14.7	58.1	230.2
106	NTB-P	Pea	120	0-120	2010	1	14.48	62.9	185.1
201	NTB-P	Barley	0	0-120	2010	2	13.03	53.3	166.8
201	NTB-P	Barley	40	0-120	2010	2	13.56	53.2	198.1
201	NTB-P	Barley	80	0-120	2010	2	13.22	82.1	163.1
201	NTB-P	Barley	120	0-120	2010	2	12.46	92.3	187.1
202	NTB-P	Pea	0	0-120	2010	2	11.51	31.3	170.5
202	NTB-P	Pea	40	0-120	2010	2	12.79	42.7	181.9
202	NTB-P	Pea	80	0-120	2010	2	13.42	44	157.6
202	NTB-P	Pea	120	0-120	2010	2	11.25	64.2	203.8
302	NTB-P	Barley	0	0-120	2010	3	11.59	45.1	187.1
302	NTB-P	Barley	40	0-120	2010	3	11.06	45.2	182.5
302	NTB-P	Barley	80	0-120	2010	3	12.98	70.3	227.5
302	NTB-P	Barley	120	0-120	2010	3	12.77	86.9	225.8
304	NTB-P	Pea	0	0-120	2010	3	10.83	37.9	175.3
304	NTB-P	Pea	40	0-120	2010	3	12.05	49.8	214.1
304	NTB-P	Pea	80	0-120	2010	3	13.42	58.8	191.2
304	NTB-P	Pea	120	0-120	2010	3	13.47	64.9	221.1
102	NTB-P	Barley	0	0-120	2011	1	16.11		154.3
102	NTB-P	Barley	40	0-120	2011	1	18	83.1	201.7
102	NTB-P	Barley	80	0-120	2011	1	16.41	92.8	252.3
102	NTB-P	Barley	120	0-120	2011	1	14.61	106.1	191.6
106	NTB-P	Pea	0	0-120	2011	1	15.58	50.8	156.4
106	NTB-P	Pea	40	0-120	2011	1	16.36	69.6	173.4
106	NTB-P	Pea	80	0-120	2011	1	15.29	76.9	189.6
106	NTB-P	Pea	120	0-120	2011	1	13.95	64.1	186.3
201	NTB-P	Barley	0	0-120	2011	2	16.59	41.4	156.5
201	NTB-P	Barley	40	0-120	2011	2	19.13	43.6	152.1
201	NTB-P	Barley	80	0-120	2011	2	18.69	41.6	131.5
201	NTB-P	Barley	120	0-120	2011	2	17.88	51	158.6
202	NTB-P	Pea	0	0-120	2011	2	18.47	53.2	145.7
202	NTB-P	Pea	40	0-120	2011	2	18.17	49.7	186.1
202	NTB-P	Pea	80	0-120	2011	2	15.96	52.6	143.5
202	NTB-P	Pea	120	0-120	2011	2	13.91	46.5	164.2
302	NTB-P	Barley	0	0-120	2011	3	14.01	44.4	191.6
302	NTB-P	Barley	40	0-120	2011	3	13.82	50.2	200.2
302	NTB-P	Barley	80	0-120	2011	3	15.28	64.8	199.9
302	NTB-P	Barley	120	0-120	2011	3	15.1	71.3	189.1
304	NTB-P	Pea	0	0-120	2011	3	15.24	47.2	201.4
304	NTB-P	Pea	40	0-120	2011	3		46.1
304	NTB-P	Pea	80	0-120	2011	3	16.45	49.6	191.9
304	NTB-P	Pea	120	0-120	2011	3	17.64	66.7	182.2
