# Supplementary material for: Can Novel Management Practice Improve Soil and Environmental Quality and Sustain Crop Yield Simultaneously?
Source: PLoS One. 2016 Feb 17;11(2):e0149005. doi: 10.1371/journal.pone.0149005 (PMC4757530; doi:10.1371/journal.pone.0149005)
Supplement: S2 Table — (XLSX) [file pone.0149005.s002.xlsx]

## Sheet: Sheet1
Global warming potential -eastern Montana
CTB-F = traditional management practice, NTB-P = novel management practice
Nrate = N fertilization rate, Rep = Replication, fo = farm operations
nf = CO2 from farm operations, SOC = soil organic C
gwpc = global warming potential, gy = grain yield
ghgic = greenhouse gas intensity
PLOT	CS	nrate	yEAR	REP	n2o	ch4	fo	nf	soc	gwpc	gy	ghgic
		kg N/ha			--kg CO2 eq. /ha/yr-----------------G11						kg/ha	kg CO2 eq./kg grain.
1	CTB-F	0	2008	1	567	-27.9	182	0	-554	1275	1474	0.86
7	CTB-F	0	2008	2	631	-14.5	182	0	-554	1352	1474	0.92
1	CTB-F	0	2009	1	306	-25	182	0	-554	1017	1399	0.73
7	CTB-F	0	2009	2	186	-24.9	182	0	-554	897	1399	0.64
13	CTB-F	0	2009	3	235	-29.4	182	0	-554	941	1399	0.67
1	CTB-F	0	2010	1	278	-0.5	182	0	-554	1014	1528	0.66
7	CTB-F	0	2010	2	191	-15.7	182	0	-554	912	1528	0.6
13	CTB-F	0	2010	3	168	-18.2	182	0	-554	886	1528	0.58
1	CTB-F	0	2011	1	687	-6.3	182	0	-554	1416	1103	1.28
7	CTB-F	0	2011	2	809	-32.7	182	0	-554	1513	1103	1.37
13	CTB-F	0	2011	3	610	-21	182	0	-554	1325	1103	1.2
3	NTB-P	0	2008	1	577	-26.9	124	0	407	267	565	0.47
9	NTB-P	0	2008	2	592	-5.8	124	0	407	303	565	0.54
15	NTB-P	0	2008	3	707	-12.2	124	0	407	412	565	0.73
3	NTB-P	0	2009	1	245	-25	124	0	407	-63	1805	-0.03
9	NTB-P	0	2009	2	237	-27.2	124	0	407	-73	1805	-0.04
15	NTB-P	0	2009	3	263	-34.9	124	0	407	-55	1805	-0.03
3	NTB-P	0	2010	1	212	-13.3	124	0	407	-84	2397	-0.04
9	NTB-P	0	2010	2	186	-12	124	0	407	-109	2397	-0.05
15	NTB-P	0	2010	3	128	-8.9	124	0	407	-164	2397	-0.07
3	NTB-P	0	2011	1	832	-15.2	124	0	407	534	820	0.65
9	NTB-P	0	2011	2	745	-17.4	124	0	407	445	820	0.54
15	NTB-P	0	2011	3	340	-35	124	0	407	22	820	0.03
2	CTB-F	80	2008	1	753	-18	182	0	326	591	1389	0.43
8	CTB-F	80	2008	2	700	-5	182	0	326	550	1389	0.4
14	CTB-F	80	2008	3	669	4	182	0	326	529	1389	0.38
2	CTB-F	80	2009	1	365	-26.1	182	256	326	451	1470	0.31
8	CTB-F	80	2009	2	237	-22	182	256	326	327	1470	0.22
14	CTB-F	80	2009	3	209	-27.6	182	256	326	294	1470	0.2
2	CTB-F	80	2010	1	271	2	182	67	326	196	1598	0.12
8	CTB-F	80	2010	2	186	-21.7	182	67	326	88	1598	0.05
14	CTB-F	80	2010	3	176	-12.5	182	67	326	87	1598	0.05
2	CTB-F	80	2011	1	544	-5.6	182	285	326	679	1300	0.52
8	CTB-F	80	2011	2	319	-12.9	182	285	326	447	1300	0.34
14	CTB-F	80	2011	3	480	-19.5	182	285	326	601	1300	0.46
4	NTB-P	80	2008	1	863	-10.6	124	0	700	276	670	0.41
10	NTB-P	80	2008	2	720	20.3	124	0	700	164	670	0.25
16	NTB-P	80	2008	3	669	-0.2	124	0	700	93	670	0.14
4	NTB-P	80	2009	1	240	-21.5	124	227	700	-131	2315	-0.06
10	NTB-P	80	2009	2	237	-15.3	124	227	700	-127	2315	-0.05
16	NTB-P	80	2009	3	243	-39	124	227	700	-145	2315	-0.06
4	NTB-P	80	2010	1	291	-11.5	124	239	700	-57	3097	-0.02
10	NTB-P	80	2010	2	176	-17.1	124	239	700	-178	3097	-0.06
16	NTB-P	80	2010	3	250	-18.1	124	239	700	-105	3097	-0.03
4	NTB-P	80	2011	1	569	-8.1	124	260	700	246	1517	0.16
10	NTB-P	80	2011	2	1555	-13.1	124	260	700	1226	1517	0.81
16	NTB-P	80	2011	3	386	-17.2	124	260	700	53	1517	0.03
