# Supplementary material for: Can Novel Management Practice Improve Soil and Environmental Quality and Sustain Crop Yield Simultaneously?
Source: PLoS One. 2016 Feb 17;11(2):e0149005. doi: 10.1371/journal.pone.0149005 (PMC4757530; doi:10.1371/journal.pone.0149005)
Supplement: S3 Table — (XLSX) [file pone.0149005.s003.xlsx]

## Sheet: Sheet1
Barley grain yield, N concentration and grain plumpness in eastern Montana
CTB-F = traditional management practice, NTB-P = novel management practice
Crop: b = barley, f = fallow, p = pea.
Gryld = grain yield, nconc = N concentration, plump = grain plumpness, gp = grain protein.
Nrate = N fertilization rate, Rep = Replication
PLOT	CS	NRATE	YEAR	PHASE	CROP	REP	GRYLD	nconc	GP	PLUMP
		kg N/ha					Mg/ha	g/kg	g/kg	g/kg
104	CTB-F	0	2008	I	f	1
104	CTB-F	40	2008	I	f	1
104	CTB-F	80	2008	I	f	1
104	CTB-F	120	2008	I	f	1
108	CTB-F	0	2008	II	b	1	2.67	1.9	118.75	615
108	CTB-F	40	2008	II	b	1	2.63	1.9	118.75	740
108	CTB-F	80	2008	II	b	1	3.13			577
108	CTB-F	120	2008	II	b	1	2.99	2.4	150	401
206	CTB-F	0	2008	II	b	2	3.55	2.4	150	456
206	CTB-F	40	2008	II	b	2	2.35	2.9	181.25	635
206	CTB-F	80	2008	II	b	2	2.67	2.4	150	442
206	CTB-F	120	2008	II	b	2	2.51	2.1	131.25	507
207	CTB-F	0	2008	I	f	2
207	CTB-F	40	2008	I	f	2
207	CTB-F	80	2008	I	f	2
207	CTB-F	120	2008	I	f	2
301	CTB-F	0	2008	II	b	3	2.62	2	125	677
301	CTB-F	40	2008	II	b	3	2.48	2.3	143.75	548
301	CTB-F	80	2008	II	b	3	2.53	2.1	131.25	714
301	CTB-F	120	2008	II	b	3	2.63	2.2	137.5	700
308	CTB-F	0	2008	I	f	3
308	CTB-F	40	2008	I	f	3
308	CTB-F	80	2008	I	f	3
308	CTB-F	120	2008	I	f	3
104	CTB-F	0	2009	II	b	1	3.11	2.1	131.25
104	CTB-F	40	2009	II	b	1	2.83	2.4	150	954
104	CTB-F	80	2009	II	b	1	2.88	2.8	175	969
104	CTB-F	120	2009	II	b	1	2.81	2.7	168.75	970
108	CTB-F	0	2009	I	f	1
108	CTB-F	80	2009	I	f	1
108	CTB-F	120	2009	I	f	1
206	CTB-F	0	2009	I	f	2
206	CTB-F	80	2009	I	f	2
206	CTB-F	120	2009	I	f	2
207	CTB-F	0	2009	II	b	2	2.23	2.4	150	940
207	CTB-F	40	2009	II	b	2	2.37	2.4	150	938
207	CTB-F	80	2009	II	b	2	3.42	2.4	150	905
207	CTB-F	120	2009	II	b	2	2.22	2.8	175	956
301	CTB-F	0	2009	I	f	3
301	CTB-F	80	2009	I	f	3
301	CTB-F	120	2009	I	f	3
308	CTB-F	0	2009	II	b	3	3.05	2.6	162.5	936
308	CTB-F	40	2009	II	b	3	2.86	2.8	175	960
308	CTB-F	80	2009	II	b	3	2.52	2.9	181.25	971
308	CTB-F	120	2009	II	b	3	3.2	2.9	181.25	968
104	CTB-F	0	2010	I	f	1
104	CTB-F	80	2010	I	f	1
104	CTB-F	120	2010	I	f	1
108	CTB-F	0	2010	II	b	1	2.62	1.6	100	780
108	CTB-F	40	2010	II	b	1	3.1	1.6	100	782
108	CTB-F	80	2010	II	b	1	2.83	1.9	118.75	667
108	CTB-F	120	2010	II	b	1	2.87	1.9	118.75	712
206	CTB-F	0	2010	II	b	2	3.43	1.6	100	752
206	CTB-F	40	2010	II	b	2	3.44	1.7	106.25	675
206	CTB-F	80	2010	II	b	2	3.33			498
206	CTB-F	120	2010	II	b	2	3.36	1.9	118.75	611
207	CTB-F	0	2010	I	f	2
207	CTB-F	80	2010	I	f	2
207	CTB-F	120	2010	I	f	2
301	CTB-F	0	2010	II	b	3	3.12	1.6	100	767
301	CTB-F	40	2010	II	b	3	3.3	1.6	100	727
301	CTB-F	80	2010	II	b	3	3.43	1.7	106.25	652
301	CTB-F	120	2010	II	b	3	2.59	2	125	400
308	CTB-F	0	2010	I	f	3
308	CTB-F	40	2010	I	f	3
308	CTB-F	80	2010	I	f	3
308	CTB-F	120	2010	I	f	3
104	CTB-F	0	2011	II	b	1	2.25	2	125	877
104	CTB-F	40	2011	II	b	1	1.76	2.1	131.25	847
104	CTB-F	80	2011	II	b	1	2.89	2.2	137.5	774
104	CTB-F	120	2011	II	b	1	3.33	2.3	143.75	779
108	CTB-F	0	2011	I	f	1
108	CTB-F	40	2011	I	f	1
108	CTB-F	80	2011	I	f	1
108	CTB-F	120	2011	I	f	1
206	CTB-F	0	2011	I	f	2
206	CTB-F	40	2011	I	f	2
206	CTB-F	80	2011	I	f	2
206	CTB-F	120	2011	I	f	2
207	CTB-F	0	2011	II	b	2	2.48	2	125	868
207	CTB-F	40	2011	II	b	2	2.39	2.1	131.25	854
207	CTB-F	80	2011	II	b	2	2.4	2.3	143.75	739
207	CTB-F	120	2011	II	b	2	2.56	2.3	143.75	814
301	CTB-F	0	2011	I	f	3
301	CTB-F	40	2011	I	f	3
301	CTB-F	80	2011	I	f	3
301	CTB-F	120	2011	I	f	3
308	CTB-F	0	2011	II	b	3	1.89	2.1	131.25	891
308	CTB-F	40	2011	II	b	3	2.76	2.2	137.5	855
308	CTB-F	80	2011	II	b	3	2.51	2.1	131.25	854
308	CTB-F	120	2011	II	b	3	2.65	2.2	137.5	770
102	NTB-P	0	2008	I	p	1	0.15	3.8	237.5
102	NTB-P	40	2008	I	p	1	0.08	4	250
102	NTB-P	80	2008	I	p	1	0.12	4.5	281.25
102	NTB-P	120	2008	I	p	1	0.26	4.6	287.5
106	NTB-P	0	2008	II	b	1	1.25	2.5	156.25	799
106	NTB-P	40	2008	II	b	1	1.36	1.8	112.5	743
106	NTB-P	80	2008	II	b	1	1.55	1.9	118.75	401
106	NTB-P	120	2008	II	b	1	1.79	2.4	150	415
201	NTB-P	0	2008	I	p	2	0.2	4.2	262.5
201	NTB-P	40	2008	I	p	2	0.26	4.4	275
201	NTB-P	80	2008	I	p	2	0.25	4.6	287.5
201	NTB-P	120	2008	I	p	2	0.27	4.2	262.5
202	NTB-P	0	2008	II	b	2	0.61	2.2	137.5	511
202	NTB-P	40	2008	II	b	2	0.5	2.2	137.5	592
202	NTB-P	80	2008	II	b	2	0.52	2.8	175	734
202	NTB-P	120	2008	II	b	2	0.47	2.7	168.75	622
302	NTB-P	0	2008	I	p	3	0.17	4.2	262.5
302	NTB-P	40	2008	I	p	3	0.17	3.4	212.5
302	NTB-P	80	2008	I	p	3	0.36	4.6	287.5
302	NTB-P	120	2008	I	p	3	0.42	4.4	275
304	NTB-P	0	2008	II	b	3	1.01	1.8	112.5	354
304	NTB-P	40	2008	II	b	3	0.96	2.1	131.25	732
304	NTB-P	80	2008	II	b	3	1.22	2.5	156.25	699
304	NTB-P	120	2008	II	b	3	1.09	2.3	143.75	696
102	NTB-P	0	2009	II	b	1	2.17	2.1	131.25	958
102	NTB-P	40	2009	II	b	1	2.34	2.5	156.25	956
102	NTB-P	80	2009	II	b	1	3.13	2.6	162.5	963
102	NTB-P	120	2009	II	b	1	3.18	2.6	162.5	946
106	NTB-P	0	2009	I	p	1	1.87	4.5	281.25
106	NTB-P	40	2009	I	p	1	1.93	4.5	281.25
106	NTB-P	80	2009	I	p	1	1.66	4.9	306.25
106	NTB-P	120	2009	I	p	1	2.04	4.9	306.25
201	NTB-P	0	2009	II	b	2	2.2	2.4	150	918
201	NTB-P	40	2009	II	b	2	2.47	2.3	143.75	942
201	NTB-P	80	2009	II	b	2	2.67			965
201	NTB-P	120	2009	II	b	2	2.97	2.9	181.25	922
202	NTB-P	0	2009	I	p	2	1.54	4.4	275
202	NTB-P	80	2009	I	p	2	1.7	4.6	287.5
202	NTB-P	120	2009	I	p	2	2.06	4.6	287.5
302	NTB-P	0	2009	II	b	3	1.64	2.1	131.25	966
302	NTB-P	40	2009	II	b	3	1.34	2.4	150	952
302	NTB-P	80	2009	II	b	3	2.88	2.8	175	958
302	NTB-P	120	2009	II	b	3	2.5	2.8	175	954
304	NTB-P	0	2009	I	p	3	1.41	4.1	256.25
304	NTB-P	40	2009	I	p	3	1.67	4.3	268.75
304	NTB-P	80	2009	I	p	3	1.85	4.3	268.75
304	NTB-P	120	2009	I	p	3	1.45	4.5	281.25
102	NTB-P	0	2010	I	p	1	3.15	3.6	225
102	NTB-P	40	2010	I	p	1	3.26	3.6	225
102	NTB-P	80	2010	I	p	1	3.16	3.6	225
102	NTB-P	120	2010	I	p	1	3.19	3.7	231.25
106	NTB-P	0	2010	II	b	1	1.38	1.5	93.75	926
106	NTB-P	40	2010	II	b	1	2.03	1.5	93.75	924
106	NTB-P	80	2010	II	b	1	3.17	1.6	100	701
106	NTB-P	120	2010	II	b	1	3.21	1.9	118.75	534
201	NTB-P	0	2010	I	p	2	2.91	3.8	237.5
201	NTB-P	40	2010	I	p	2	3.02	3.5	218.75
201	NTB-P	80	2010	I	p	2	3.06	3.7	231.25
201	NTB-P	120	2010	I	p	2	3.11	3.6	225
202	NTB-P	0	2010	II	b	2	2.3	1.5	93.75	894
202	NTB-P	40	2010	II	b	2	2.66	1.5	93.75	902
202	NTB-P	80	2010	II	b	2	3.19	1.6	100	717
202	NTB-P	120	2010	II	b	2	3.87	1.9	118.75	605
302	NTB-P	0	2010	I	p	3	2.8	1.4	87.5
302	NTB-P	40	2010	I	p	3	2.79	1.4	87.5
302	NTB-P	80	2010	I	p	3	2.98	1.7	106.25
302	NTB-P	120	2010	I	p	3	2.93	1.8	112.5
304	NTB-P	0	2010	II	b	3	1.84	1.6	100	817
304	NTB-P	40	2010	II	b	3	2.48	1.5	93.75	758
304	NTB-P	80	2010	II	b	3	3.02	1.6	100	627
304	NTB-P	120	2010	II	b	3	2.91	1.9	118.75	540
102	NTB-P	0	2011	II	b	1	1.34	1.9	118.75	917
102	NTB-P	40	2011	II	b	1	1.52	2	125	863
102	NTB-P	80	2011	II	b	1	2.61	2	125	935
102	NTB-P	120	2011	II	b	1	1.51	2.3	143.75	990
106	NTB-P	0	2011	I	p	1	0.42	4.1	256.25
106	NTB-P	40	2011	I	p	1	0.21	3.8	237.5
106	NTB-P	80	2011	I	p	1	0.29	3.8	237.5
106	NTB-P	120	2011	I	p	1	0.65	3.7	231.25
201	NTB-P	0	2011	II	b	2	1.08	1.9	118.75	988
201	NTB-P	40	2011	II	b	2	1.56	1.9	118.75	907
201	NTB-P	80	2011	II	b	2	2.16	2.1	131.25	918
201	NTB-P	120	2011	II	b	2	2.68	2.2	137.5	920
202	NTB-P	0	2011	I	p	2	0.55	3.6	225
202	NTB-P	40	2011	I	p	2	0.68	3.7	231.25
202	NTB-P	80	2011	I	p	2	0.59	3.7	231.25
202	NTB-P	120	2011	I	p	2	0.72	4	250
302	NTB-P	0	2011	II	b	3	1.08	1.9	118.75	925
302	NTB-P	40	2011	II	b	3	1.09	1.9	118.75	922
302	NTB-P	80	2011	II	b	3	2.59	2	125	896
302	NTB-P	120	2011	II	b	3	3.14	2.1	131.25	928
304	NTB-P	0	2011	I	p	3	0.45	3.5	218.75
304	NTB-P	40	2011	I	p	3	0.43	3.5	218.75
304	NTB-P	80	2011	I	p	3	0.86	3.6	225
304	NTB-P	120	2011	I	p	3	1.11	3.7	231.25
