# Supplementary material for: Can Novel Management Practice Improve Soil and Environmental Quality and Sustain Crop Yield Simultaneously?
Source: PLoS One. 2016 Feb 17;11(2):e0149005. doi: 10.1371/journal.pone.0149005 (PMC4757530; doi:10.1371/journal.pone.0149005)
Supplement: S4 Table — (XLSX) [file pone.0149005.s004.xlsx]

## Sheet: Sheet1
S4-Soil C and N - western North Dakota
CTBN = Traditional management practice, NTB-P = novel management practice
IR = Irrigated system, NIR = non-irrigated system, rep = replication
NO3 = soil NO3-N, tn = soil total N, soc = soil organic C.
PLOT	depth	IRRI	cr	crop	year	rep	no3	tn	SOC
							kg N/ha	Mg N/ha	Mg C/ha
104	0-85	IR	CTBN	Barley	2011	1	20.02	8.32	47.61
211	0-85	IR	CTBN	Barley	2011	2	36.97	8.52	53.71
301	0-85	IR	CTBN	Barley	2011	3	17.85	7.84	36.19
104	0-85	IR	CTBN	Barley	2010	1	48.33	8.49	57.99
211	0-85	IR	CTBN	Barley	2010	2	35.25	10.3	83.07
301	0-85	IR	CTBN	Barley	2010	3	67.95	9.81	60.95
104	0-85	IR	CTBN	Barley	2009	1	31.915	8.245	51.495
211	0-85	IR	CTBN	Barley	2009	2	25.85	9.25	64.285
301	0-85	IR	CTBN	Barley	2009	3	40.975	9.055	53.475
104	0-85	IR	CTBN	Barley	2008	1	15.5	8	45
211	0-85	IR	CTBN	Barley	2008	2	16.45	8.2	45.5
301	0-85	IR	CTBN	Barley	2008	3	14	8.3	46
102	0-85	IR	NTB-P	Barley	2011	1	17.05	10.51	72.91
103	0-85	IR	NTB-P	Pea	2011	1	24.05	10.19	64.32
209	0-85	IR	NTB-P	Pea	2011	2	17.51	9.93	66.1
212	0-85	IR	NTB-P	Barley	2011	2	23.3	9.09	58.66
306	0-85	IR	NTB-P	Barley	2011	3	37.37	10	57
307	0-85	IR	NTB-P	Pea	2011	3	29.67	10.01	54.14
102	0-85	IR	NTB-P	Barley	2010	1	45.81	9.09	75.99
103	0-85	IR	NTB-P	Pea	2010	1	72.23	9.29	50.26
209	0-85	IR	NTB-P	Pea	2010	2	82.03	10.14	78.8
212	0-85	IR	NTB-P	Barley	2010	2	38.78	9.22	30.92
306	0-85	IR	NTB-P	Barley	2010	3	28.64	10.09	45.51
307	0-85	IR	NTB-P	Pea	2010	3	54.67	8.6	51.74
102	0-85	IR	NTB-P	Barley	2009	1	30.655	8.545	60.495
103	0-85	IR	NTB-P	Pea	2009	1	44.34	8.745	47.88
209	0-85	IR	NTB-P	Pea	2009	2	48.015	9.22	62.4
212	0-85	IR	NTB-P	Barley	2009	2	27.14	8.61	37.96
306	0-85	IR	NTB-P	Barley	2009	3	22.545	9.145	45.505
307	0-85	IR	NTB-P	Pea	2009	3	34.335	8.45	48.87
102	0-85	IR	NTB-P	Barley	2008	1	15.5	8	45
103	0-85	IR	NTB-P	Pea	2008	1	16.45	8.2	45.5
209	0-85	IR	NTB-P	Pea	2008	2	14	8.3	46
212	0-85	IR	NTB-P	Barley	2008	2	15.5	8	45
306	0-85	IR	NTB-P	Barley	2008	3	16.45	8.2	45.5
307	0-85	IR	NTB-P	Pea	2008	3	14	8.3	46
113	0-85	NIR	CTBN	Barley	2011	1	17.96	10.81	94.76
202	0-85	NIR	CTBN	Barley	2011	2	22.79	10.69	101
312	0-85	NIR	CTBN	Barley	2011	3	15.75	10.88	122.71
113	0-85	NIR	CTBN	Barley	2010	1	50.83	10.83	112.02
202	0-85	NIR	CTBN	Barley	2010	2	48.79	11.24	135.43
312	0-85	NIR	CTBN	Barley	2010	3	33	9.4	94.87
104	0-85	IR	CTBN	Barley	2009	1	33.165	9.415	78.51
211	0-85	IR	CTBN	Barley	2009	2	32.62	9.72	90.465
301	0-85	IR	CTBN	Barley	2009	3	23.5	8.85	70.435
113	0-85	NIR	CTBN	Barley	2008	1	15.5	8	45
202	0-85	NIR	CTBN	Barley	2008	2	16.45	8.2	45.5
312	0-85	NIR	CTBN	Barley	2008	3	14	8.3	46
110	0-85	NIR	NTB-P	Barley	2011	1	19.72	9.45	43.68
111	0-85	NIR	NTB-P	Pea	2011	1	23.14	11.23	57.88
206	0-85	NIR	NTB-P	Pea	2011	2	25.39	7.11	35.79
207	0-85	NIR	NTB-P	Barley	2011	2	27.26	8.02	41.29
308	0-85	NIR	NTB-P	Barley	2011	3	26.47	9.76	74.8
309	0-85	NIR	NTB-P	Pea	2011	3	18.75	9.8	51.53
110	0-85	NIR	NTB-P	Barley	2010	1	67.95	11.45	113.75
111	0-85	NIR	NTB-P	Pea	2010	1	71.83	10.51	77.27
206	0-85	NIR	NTB-P	Pea	2010	2	48.25	9.28	63.04
207	0-85	NIR	NTB-P	Barley	2010	2	37.02	9.05	50.08
308	0-85	NIR	NTB-P	Barley	2010	3	28.01	11.36	152.81
309	0-85	NIR	NTB-P	Pea	2010	3	49.65	10.08	90.51
102	0-85	IR	NTB-P	Barley	2009	1	41.725	9.725	79.375
103	0-85	IR	NTB-P	Pea	2009	1	44.14	9.355	61.385
209	0-85	IR	NTB-P	Pea	2009	2	31.125	8.79	54.52
212	0-85	IR	NTB-P	Barley	2009	2	26.26	8.525	47.54
306	0-85	IR	NTB-P	Barley	2009	3	22.23	9.78	99.155
307	0-85	IR	NTB-P	Pea	2009	3	31.825	9.19	68.255
110	0-85	NIR	NTB-P	Barley	2008	1	15.5	8	45
111	0-85	NIR	NTB-P	Pea	2008	1	16.45	8.2	45.5
206	0-85	NIR	NTB-P	Pea	2008	2	14	8.3	46
207	0-85	NIR	NTB-P	Barley	2008	2	15.5	8	45
308	0-85	NIR	NTB-P	Barley	2008	3	16.45	8.2	45.5
309	0-85	NIR	NTB-P	Pea	2008	3	14	8.3	46
