# Supplementary material for: Can Novel Management Practice Improve Soil and Environmental Quality and Sustain Crop Yield Simultaneously?
Source: PLoS One. 2016 Feb 17;11(2):e0149005. doi: 10.1371/journal.pone.0149005 (PMC4757530; doi:10.1371/journal.pone.0149005)
Supplement: S5 Table — (XLSX) [file pone.0149005.s005.xlsx]

## Sheet: Sheet1
S5-GWP-Western North Dakota
CTBN = Traditional management practice, NTB-P = novel management practice
IR = Irrigated system, NIR = non-irrigated system, rep = replication
ir = CO2 from irrigation, fm = CO2 from farm operations, nf = CO2 from N fertilization
SOC = CO2 from soil organic C, gwp = global warming potential
gy = grain yield, GHGI = greenhouse gas intensity
year	PLOT	IRRI	cr	rep	n20	ch4	ir	fm	nf	soc	gwp	gy	ghgi
					-----------------kg CO2 eq./ha---------------------------							kg/ha	kg cO2 eq/kg grain
2008	104	IR	CTBN	1	647	-14	147	182	424	-313	1700	3832	0.44
2008	211	IR	CTBN	2	791	-32	147	182	424	-313	1826	3417	0.53
2008	301	IR	CTBN	3	597	-11	147	182	424	-313	1653	4148	0.4
2009	104	IR	CTBN	1	429	-22	406	182	424	-313	1732	4269	0.41
2009	211	IR	CTBN	2	446	-20	406	182	424	-313	1751	3809	0.46
2009	301	IR	CTBN	3	233	-15	406	182	424	-313	1543	4855	0.32
2010	104	IR	CTBN	1	486	-14	278	182	424	-313	1669	5662	0.29
2010	211	IR	CTBN	2	474	-16	278	182	424	-313	1655	4473	0.37
2010	301	IR	CTBN	3	347	-5	278	182	424	-313	1538	3580	0.43
2011	104	IR	CTBN	1	711	-10	228	182	424	-313	1847	2246	0.82
2011	211	IR	CTBN	2	231	-15	228	124	424	96	896	2897	0.31
2011	301	IR	CTBN	3	336	-7	228	182	424	-313	1476	2554	0.58
2008	102	IR	NTB-P	1	785	-23	147	124	378	199	1212	3322	0.36
2008	209	IR	NTB-P	2	816	-21	147	124	378	199	1245	3097	0.4
2008	306	IR	NTB-P	3	618	-31	147	124	378	199	1037	3460	0.3
2009	102	IR	NTB-P	1	322	-23	406	124	353	199	983	4129	0.24
2009	209	IR	NTB-P	2	324	-31	406	124	353	199	976	3502	0.28
2009	306	IR	NTB-P	3	259	-28	406	124	353	199	915	3681	0.25
2010	102	IR	NTB-P	1	374	-21	278	124	353	199	909	4079	0.22
2010	209	IR	NTB-P	2	264	-22	278	124	353	199	798	4188	0.19
2010	306	IR	NTB-P	3	230	-25	278	124	353	199	761	4248	0.18
2011	102	IR	NTB-P	1	618	-13	228	124	353	199	1111	3527	0.31
2011	212	IR	NTB-P	2	623	-12	228	182	424	-313	1758	3372	0.52
2011	306	IR	NTB-P	3	343	-9	228	124	353	199	840	3142	0.27
2008	113	NIR	CTBN	1	791	-32	0	182	235	-563	1740	3263	0.53
2008	202	NIR	CTBN	2	785	-23	0	182	235	-563	1742	2452	0.71
2008	312	NIR	CTBN	3	670	-31	0	182	235	-563	1620	2792	0.58
2009	113	NIR	CTBN	1	446	-20	0	182	235	-563	1406	3948	0.36
2009	202	NIR	CTBN	2	322	-23	0	182	235	-563	1279	4092	0.31
2009	312	NIR	CTBN	3	219	-15	0	182	235	-563	1184	3322	0.36
2010	113	NIR	CTBN	1	474	-16	0	182	235	-563	1438	4282	0.34
2010	202	NIR	CTBN	2	374	-21	0	182	235	-563	1333	3809	0.35
2010	312	NIR	CTBN	3	252	-33	0	182	235	-563	1199	2335	0.51
2011	113	NIR	CTBN	1	623	-12	0	182	235	-563	1591	2670	0.6
2011	202	NIR	CTBN	2	618	-13	0	182	235	-563	1585	2774	0.57
2011	312	NIR	CTBN	3	231	-15	0	182	235	-563	1196	2217	0.54
2008	110	NIR	NTB-P	1	816	-21	0	124	189	144	964	2946	0.33
2008	206	NIR	NTB-P	2	618	-31	0	124	189	144	756	2232	0.34
2008	308	NIR	NTB-P	3	795	-34	0	124	189	144	929	2207	0.42
2009	110	NIR	NTB-P	1	324	-31	0	124	146	144	418	3548	0.12
2009	206	NIR	NTB-P	2	259	-28	0	124	146	144	357	3268	0.11
2009	308	NIR	NTB-P	3	252	-17	0	124	146	144	361	2953	0.12
2010	110	NIR	NTB-P	1	264	-22	0	124	146	144	368	3459	0.11
2010	206	NIR	NTB-P	2	230	-25	0	124	146	144	331	2896	0.11
2010	308	NIR	NTB-P	3	213	-23	0	124	146	144	316	1765	0.18
2011	111	NIR	NTB-P	1	247	-21	0	124	146	144	352	2049	0.17
2011	207	NIR	NTB-P	2	343	-9	0	124	146	144	460	1949	0.24
2011	309	NIR	NTB-P	3	221	-11	0	124	146	144	337	1402	0.24
