# Supplementary material for: Can Novel Management Practice Improve Soil and Environmental Quality and Sustain Crop Yield Simultaneously?
Source: PLoS One. 2016 Feb 17;11(2):e0149005. doi: 10.1371/journal.pone.0149005 (PMC4757530; doi:10.1371/journal.pone.0149005)
Supplement: S6 Table — (XLSX) [file pone.0149005.s006.xlsx]

## Sheet: Sheet1
S6-Barley yield, protein conc, and grain plumpness - Western North Dakota
CTBN = Traditional management practice, NTB-P = novel management practice
IR = Irrigated system, NIR = non-irrigated system, rep = replication
gy = grain yield, gn = grain N concentration, gp = grain protein concentration
gp = frain plumpness
year	PLOT	IRRI	cr	crop	rep	gy	gn	pl	gp
						Mg/ha	g/kg	g/kg	g/kg
2008	104	IR	CTBN	Barley	1	3.83	98.7	675	161
2008	211	IR	CTBN	Barley	2	3.42	82.6	527	151
2008	301	IR	CTBN	Barley	3	4.15	100.2	560	151
2008	102	IR	NTB-P	Pea	1	2.29	80.7	0	220
2008	103	IR	NTB-P	Barley	1	4.35	111.4	596	160
2008	209	IR	NTB-P	Barley	2	3.95	103.1	568	163
2008	212	IR	NTB-P	Pea	2	2.24	75.3	0	210
2008	306	IR	NTB-P	Pea	3	2.25	79.3	0	220
2008	307	IR	NTB-P	Barley	3	4.67	121.7	624	163
2008	113	NIR	CTBN	Barley	1	3.26	85.6	730	164
2008	202	NIR	CTBN	Barley	2	2.45	60.4	677	154
2008	312	NIR	CTBN	Barley	3	2.79	68.8	699	154
2008	110	NIR	NTB-P	Pea	1	1.5	55.1	0	230
2008	111	NIR	NTB-P	Barley	1	4.39	113.9	537	162
2008	206	NIR	NTB-P	Barley	2	2.88	70.1	554	152
2008	207	NIR	NTB-P	Pea	2	1.58	60.7	0	240
2008	308	NIR	NTB-P	Pea	3	1.82	67.1	0	230
2008	309	NIR	NTB-P	Barley	3	2.59	59.2	506	143
2009	104	IR	CTBN	Barley	1	4.27	82	966	120
2009	211	IR	CTBN	Barley	2	3.81	70.7	945	116
2009	301	IR	CTBN	Barley	3	4.85	87	957	112
2009	102	IR	NTB-P	Barley	1	5.35	99.2	969	116
2009	103	IR	NTB-P	Pea	1	2.91	97.9	0	210
2009	209	IR	NTB-P	Pea	2	2.37	83.5	0	220
2009	212	IR	NTB-P	Barley	2	4.63	83	962	112
2009	306	IR	NTB-P	Barley	3	4.35	75.9	950	109
2009	307	IR	NTB-P	Pea	3	3.01	113.2	0	235
2009	113	NIR	CTBN	Barley	1	3.95	73.9	948	117
2009	202	NIR	CTBN	Barley	2	4.09	83.8	953	128
2009	312	NIR	CTBN	Barley	3	3.32	71.8	921	135
2009	110	NIR	NTB-P	Barley	1	4.03	82.5	945	128
2009	111	NIR	NTB-P	Pea	1	3.07	98.1	0	200
2009	206	NIR	NTB-P	Pea	2	2.93	98.4	0	210
2009	207	NIR	NTB-P	Barley	2	3.61	73.9	957	128
2009	308	NIR	NTB-P	Barley	3	3.76	78.7	937	131
2009	309	NIR	NTB-P	Pea	3	2.15	77.3	0	225
2010	104	IR	CTBN	Barley	1	5.66	101.5	805	112
2010	211	IR	CTBN	Barley	2	4.47	82.3	856	115
2010	301	IR	CTBN	Barley	3	3.58	69.9	682	122
2010	102	IR	NTB-P	Pea	1	3.57	125.7	0	220
2010	103	IR	NTB-P	Barley	1	4.59	85.9	908	117
2010	209	IR	NTB-P	Barley	2	4.44	84.6	877	119
2010	212	IR	NTB-P	Pea	2	3.93	119.6	0	190
2010	306	IR	NTB-P	Pea	3	3.65	117	0	200
2010	307	IR	NTB-P	Barley	3	4.84	87.5	880	113
2010	113	NIR	CTBN	Barley	1	4.28	77.4	770	113
2010	202	NIR	CTBN	Barley	2	3.81	66.4	745	109
2010	312	NIR	CTBN	Barley	3	2.33	49.7	785	133
2010	109	NIR	CTBO	Barley	1	2.91	51.6	903	111
2010	205	NIR	CTBO	Barley	2	2.17	37.9	871	109
2010	313	NIR	CTBO	Barley	3	1.39	28.1	813	126
2010	110	NIR	NTB-P	Pea	1	2.44	82	0	210
2010	111	NIR	NTB-P	Barley	1	4.48	91	937	127
2010	206	NIR	NTB-P	Barley	2	4.08	75.8	917	116
2010	207	NIR	NTB-P	Pea	2	1.71	62.9	0	230
2010	308	NIR	NTB-P	Barley	3	1.32	42.2	0	200
2010	309	NIR	NTB-P	Pea	3	2.21	48.1	933	136
2010	114	NIR	NTBN	Barley	1	3.83	65.6	781	107
2010	204	NIR	NTBN	Barley	2	3.81	66.5	749	109
2010	311	NIR	NTBN	Barley	3	2.61	54.3	800	130
2011	211	IR	CTBN	Barley	2	2.9	53.3
2011	301	IR	CTBN	Barley	3	2.55	49.8
2011	102	IR	NTB-P	Barley	1	3.53	66
2011	103	IR	NTB-P	Pea	1
2011	209	IR	NTB-P	Pea	2
2011	212	IR	NTB-P	Barley	2	3.37	63.7
2011	306	IR	NTB-P	Barley	3	3.14	60.3
2011	307	IR	NTB-P	Pea	3
2011	113	NIR	CTBN	Barley	1	2.67	48.3
2011	202	NIR	CTBN	Barley	2	2.77	48.4
2011	312	NIR	CTBN	Barley	3	2.22	47.2
2011	110	NIR	NTB-P	Barley	1	2.05	41.6
2011	111	NIR	NTB-P	Pea	1
2011	206	NIR	NTB-P	Pea	2
2011	309	NIR	NTB-P	Pea	3
